# Supplementary material for: Surface slicks are pelagic nurseries for diverse ocean fauna
Source: Sci Rep. 2021 Feb 4;11:3197. doi: 10.1038/s41598-021-81407-0 (PMC7862242; doi:10.1038/s41598-021-81407-0)
Supplement: Supplementary file 1 — Supplementary Tables. [file 41598_2021_81407_MOESM1_ESM.xlsx]

## Sheet: Table S1
Supplementary Table S1. Densities of major planktonic functional groups and debris collected in surface slicks and in ambient waters. Bootstrapped mean densities (individuals m-3) ± 95% bootstrap intervals (BI). Chlorophyll-a concentrations (mg m-3) are used as a proxy for phytoplankton biomass. Debris is measured by mean dry weight (mg m-3). Ratios (S:A) are defined as the ratio of densities in …
	Mean Density			Mean Density Bootstrap Interval (95%)			Ratio (S:A)
Plankton group	Slick	Ambient		Slick	Ambient		Mean (95% BI)	P(dslick>dambient)
Chlorophyll-a	0.277	0.16		[0.225, 0.337]	[0.137, 0.186]		1.7 (1.4, 2.1)	0.997
Zooplankton	209.815	52.498		[128.88, 306.63]	[33.25, 74.94]		4.0 (2.5, 5.8)	0.986
Holozooplankton	168.07	39.1866		[95.93, 258.29]	[23.33, 57.72]		4.3 (2.5, 6.6)	> 0.999
Larval invertebrates	32.58	10.517		[20.40, 47.47]	[6.23, 15.69]		3.1 (1.9, 4.5)	0.983
Larval fishes	0.509	0.071		[0.289, 0.820]	[0.042, 0.105]		7.2 (4.1, 11.6)	> 0.999
Eggs	8.96	2.87		[5.81, 12.92]	[1.89, 4.05]		3.1 (2.0, 4.5)	> 0.999
	Mean Dry Weight			Mean dry weight Bootstrap Interval (95%)			Ratio (S:A)
Debris group	Slick	Ambient		Slick	Ambient		Mean (95% BI)	P(dslick>dambient)
Organic Debris	16.96	0.51		[8.26, 27.67]	[0.09, 1.27]		33.3 (16.2, 54.4)	> 0.999
Plastic Debris	26.33	0.1		[3.69, 60.70]	[0.05, 0.17]		263.3 (36.9, 607.0)	> 0.999
Total Debris	43.31	0.61		[13.81, 84.00]	[0.16, 1.40]		71 (22.7, 137.8)	> 0.999

## Sheet: Table S2
	Supplementary Table S2. Zooplankton diversity and densities collected in surface slicks and in ambient waters. Bootstrapped mean densities (individuals 1000 m-3) ± 95% bootstrap intervals (BI). Ratios (S:A) are defined as the ratio of densities in slicks (S) to densities in ambient waters (A) with 95% BI. P(dslick>dambient) is the probability that the mean density is greater in surface slicks com…
			Mean Density			Bootstrap Interval (95%) - Density			Ratio (S:A)			Frequency
order1	Phylum	Taxon	Slick	Ambient		Slick	Ambient		Mean [95% BI]	P(dslick>dambient)		Slick	Ambient		Guild
1	Arthropoda	Copepods	158392	35554.9		[88013.9, 246872]	[20915.2, 52705.8]		4.5 [2.5, 6.9]	> 0.999		80	54		Holoplankton
2	Mollusca	Gastropod veligers	28704.2	9249.6		[17227.2, 42326.4]	[5203, 14108.8]		3.1 [1.9, 4.6]	> 0.999		73	46		Meroplankton
3	Chaetognatha	Chaetognaths	8573.6	3946.7		[5304.9, 12764.3]	[2279.2, 5833.5]		2.2 [1.3, 3.2]	0.984		80	53		Holoplankton
4	Arthropoda	Cladocerans	3194	1431.5		[1675.6, 5312.9]	[807.1, 2259.7]		2.2 [1.2, 3.7]	0.944		67	46		Holoplankton
5	Arthropoda	Amphipods	2666.4	579.7		[1117.3, 4458.9]	[80.2, 1295.8]		4.6 [2, 7.8]	0.98		79	50		Holoplankton
6	Sipunculida	Sipunculida	1711.4	107.8		[339.3, 3505]	[43.5, 206.1]		15.9 [2.9, 32.2]	0.957		30	25		Holoplankton
7	Arthropoda	Terrestrial insects	1648.2	62		[1031.9, 2389.8]	[42, 87.2]		26.6 [16.6, 38.1]	> 0.999		64	40		Pleuston
8	Arthropoda	Crab (Brachyuran) larvae	1393	226.7		[775.8, 2145.7]	[135.6, 340.1]		6.1 [3.4, 9.5]	> 0.999		77	52		Meroplankton
9	Arthropoda	Crab zoea	1286.4	213		[703.6, 2011.7]	[124.6, 327.4]		6 [3.3, 9.4]	> 0.999		74	51		Meroplankton
10	Arthropoda	Crab megalops	99.2	12.8		[39.5, 185.6]	[7.7, 19.7]		7.8 [3.2, 14.6]	> 0.999		57	37		Meroplankton
11	Arthropoda	Shrimp larvae	1273.3	201.8		[725.2, 1952.7]	[119.9, 315.9]		6.3 [3.6, 9.7]	> 0.999		79	52		Meroplankton
12	Arthropoda	Shrimp zoea	522	70.9		[157.6, 1037.8]	[39.8, 113.5]		7.4 [2.3, 14.9]	0.991		65	44		Meroplankton
13	Arthropoda	Shrimp decapodite	746.2	130.9		[448.9, 1117.7]	[73, 208.7]		5.7 [3.4, 8.5]	> 0.999		74	48		Meroplankton
14	Arthropoda	Isopods	913.1	141.7		[431.9, 1540.4]	[74.3, 220.6]		6.4 [2.9, 10.7]	> 0.999		60	33		Holoplankton
15	Mollusca	Bivalve veligers	642	608.3		[228.9, 1202.2]	[87.1, 1553]		1.1 [0.4, 2.0]	0.519		39	30		Meroplankton
16	Chordata	Salps & Larvaceans	557.4	48.7		[119.7, 1248.5]	[16.4, 88.4]		11.4 [2.7, 28.7]	0.984		29	19		Holoplankton
17	Arthropoda	Luciferid Shrimp	461.2	19.7		[16, 1272.4]	[2.7, 50]		23.4 [0.8, 65.0]	0.832		21	16		Holoplankton
18	Arthropoda	Stomatopod larvae	386.3	62.1		[204.1, 617.5]	[35, 97.7]		6.2 [3.4, 10.0]	> 0.999		63	40		Meroplankton
19	Misc.	Gelatinous zooplankton	250.5	56.2		[87.8, 521.4]	[30.7, 87.1]		4.5 [1.6, 9.3]	0.99		59	33		Holoplankton
20	Echinodermata	Echinoderm larvae	153.6	135.7		[82.6, 239.3]	[48.7, 252.6]		1.1 [0.6, 1.8]	0.594		41	32		Meroplankton
21	Mollusca	Pteropods	138.3	24.3		[47.4, 256.7]	[11.1, 41.9]		5.7 [2, 10.6]	0.978		45	30		Holoplankton
22	Annelida	Polychaete larvae	91.8	54		[52.6, 138.6]	[25.3, 89.4]		1.7 [1, 2.6]	0.888		57	41		Meroplankton
23	Mollusca	Nudibranch larvae	53.7	5.3		[24.8, 89.8]	[0.8, 13]		10.1 [4.6, 17.0]	> 0.999		30	11		Meroplankton
24	Mollusca	Heteropods	38.1	82.8		[17.7, 62.5]	[33.3, 147.6]		0.5 [0.2, 0.7]	0.064		29	30		Holoplankton
25	Arthropoda	Ostracods	26.1	12.8		[9.7, 49.8]	[3.4, 25.1]		2 [0.7, 4.0]	0.809		24	15		Holoplankton
26	Arthropoda	Halobates spp. Adults	9.4	1.4		[5.1, 14.8]	[0.7, 2.3]		6.7 [3.6, 10.5]	> 0.999		46	14		Pleuston
27	Arthropoda	Halobates hawaiiensis	6.6	0.9		[3.1, 11]	[0.3, 1.7]		7 [3.3, 11.6]	> 0.999		30	9		Pleuston
28	Arthropoda	Halobates sericeus	2.7	0.4		[0.7, 6.2]	[0.1, 0.8]		6.8 [1.7, 15.5]	0.97		18	6		Pleuston
29	Arthropoda	Halobates spp. molts	127.4	11.5		[50.2, 232.5]	[2, 29.4]		11.1 [4.5, 20.3]	> 0.999		43	22		Pleuston
30	Arthropoda	Halobates spp. nymphs	66.7	15.4		[33.1, 111.6]	[9.6, 22.5]		4.3 [2.1, 7.3]	> 0.999		61	37		Pleuston
31	Mollusca	Cephalopod paralarvae	1.8	1.5		[0.9, 2.8]	[0.3, 3.2]		1.2 [0.6, 1.9]	0.597		22	9		Meroplankton
99	Misc.	Miscellaneous	598.1	8.3		[38, 1421]	[3.5, 14.1]		71.6 [4.9, 171.4]	> 0.999		27	16		Miscellaneous

## Sheet: Table S3
	Supplementary Table S3. Diversity and densities of larval fish families collected in surface slicks and in ambient waters. Bootstrapped mean densities (individuals 1000 m-3) ± 95% bootstrap intervals (BI). Ratios (S:A) are defined as the ratio of densities in slicks (S) to densities in ambient waters (A), with 95% BI, taxa found exclusively in slicks are denoted with an asterisk "*", as the ratio…
				Mean Density			Bootstrap Interval (95%) - Density			Ratio (S:A)			Frequency				Within Family Diversity
sort	Natal Habitat	Family	Common name	Slick	Ambient		Slick	Ambient		Mean [95% BI]	P(dslick>dambient)		Slick	Ambient	Total		Genera	Species1
1	Coral Reef	Mullidae	Goatfishes	36.4084	16.8053		[21.995, 53.659]	[6.178, 32.089]		2.2 [1.3, 3.2]	0.9635		49	33	82		2	7
2	Coral Reef	Atherinidae	Silversides	41.9228	10.3203		[17.742, 75.56]	[1.234, 23.906]		4.1 [1.7, 7.3]	0.9718		38	11	49		1	1
3	Coral Reef	Kyphosidae	Chubs	43.1785	7.89509		[23.379, 67.535]	[2.733, 14.393]		5.5 [3.0, 8.6]	>0.999		46	15	61		1	1
4	Coral Reef	Pomacentridae	Damselfishes	20.856	7.94276		[11.852, 31.487]	[3.729, 13.137]		2.6 [1.5, 3.9]	0.984		57	21	78		3	4
5	Coral Reef	Blenniidae	Blennies	23.4603	0.540315		[6.013, 50.12]	[0.145, 1.029]		43.4 [11.5, 94.7]	>0.999		30	6	36		3	3
6	Coral Reef	Carangidae	Jacks	5.84475	1.73858		[3.102, 9.193]	[0.405, 3.827]		3.4 [1.8, 5.4]	0.9856		35	11	46		7	10
7	Coral Reef	Balistidae	Triggerfishes	6.86238	0.084243		[2.376, 14.369]	[0, 0.218]		81.5 [28.7, 172.7]	>0.999		28	2	30		3	3
8	Coral Reef	Sphyraenidae	Barracuda	1.17226	0.304521		[0.296, 2.661]	[0.043, 0.708]		3.8 [1.0, 8.6]	0.8882		11	6	17		1	2
9	Coral Reef	Tripterygiidae	Triplefin blennies	0.836365	0.138324		[0.203, 1.638]	[0, 0.406]		6 [1.6, 12.3]	0.9267		7	1	8		1	1
10	Coral Reef	Monacanthidae	Filefishes	0.724599	0.0387702		[0.039, 2.02]	[0, 0.113]		18.7 [1.0, 51.5]	0.8781		6	2	8		1	1
11	Coral Reef	Gobiidae	Gobies	0.524531	0.136827		[0.137, 1.044]	[0, 0.338]		3.8 [1.1, 7.6]	0.9025		7	3	10		3	3
12	Coral Reef	Callionymidae	Dragonet	0.106295	0.460893		[0, 0.241]	[0, 1.411]		0.2 [0.0, 0.5]	0.322		3	1	4		1	1
13	Coral Reef	Kuhliidae	Flagtails	0.408452	0.12648		[0.16, 0.716]	[0.006, 0.279]		3.2 [1.2, 5.5]	0.9405		11	4	15		1	2
14	Coral Reef	Apogonidae	Cardinalfishes	0.474913	0		[0.033, 1.273]	[0, 0]		*	0.8814		4	0	4		1	1
15	Coral Reef	Mugilidae	Mullet	0.34766	0.0697412		[0.044, 0.832]	[0, 0.198]		5 [0.6, 12.4]	0.8298		7	2	9		2	2
16	Coral Reef	Scorpaenidae	Scorpionfish	0.152963	0.0959596		[0, 0.458]	[0, 0.287]		1.6 [0.0, 4.9]	0.3991		1	1	2		1	1
17	Coral Reef	Chanidae	Milkfish	0.19074	0.0554287		[0.026, 0.415]	[0, 0.165]		3.4 [0.5, 7.5]	0.7758		4	1	5		1	1
18	Coral Reef	Tetraodontidae	Pufferfishes	0.230736	0		[0.057, 0.446]	[0, 0]		*	0.9583		6	0	6		1	1
19	Coral Reef	Isonidae	Surf sardines	0.181419	0		[0.038, 0.371]	[0, 0]		*	0.9293		5	0	5		1	1
20	Coral Reef	Holocentridae	Soldierfishes	0.179162	0		[0.011, 0.472]	[0, 0]		*	0.9242		5	0	5		1	1
21	Coral Reef	Antennariidae	Frogfishes	0.131431	0		[0.015, 0.292]	[0, 0]		*	0.9544		6	0	6		2	2
22	Coral Reef	Dactylopteridae	Flying gurnards	0.0977947	0		[0, 0.254]	[0, 0]		*	0.655		2	0	2		1	1
23	Coral Reef	Microdesmidae	Dartfish	0.0869693	8e-05		[0, 0]	[0, 0.00026]		0 [0, 0]	0		0	1	1		1	1
24	Coral Reef	Carapidae	Pearlfish	0.0687359	0		[0, 0.173]	[0, 0]		*	0.6431		2	0	2		1	1
25	Coral Reef	Chaetodontidae	Butterflyfishes	0.0649433	0		[0, 0.193]	[0, 0]		*	0.3974		1	0	1		1	1
26	Coral Reef	Syngnathidae	Pipefishes	0.0385214	0		[0, 0.111]	[0, 0]		*	0.6466		2	0	2		1	1
27	Coral Reef	Bothidae	Flatfishes	0.030059	0		[0, 0.089]	[0, 0]		*	0.3995		1	0	1		1	1
28	Coral Reef	Diodontidae	Porcupinefishes	0.0215021	0		[0, 0.065]	[0, 0]		*	0.4143		1	0	1		1	1
29	Coral Reef	Ostraciidae	Cowfishes	0.021487	0		[0, 0.065]	[0, 0]		*	0.395		1	0	1		1	1
30	Epipelagic	Exocoetidae	Flyingfishes	219.493	7.51404		[91.046, 399.272]	[4.043, 11.749]		29.2 [11.8, 53.7]	>0.999		68	30	98		6	11
31	Epipelagic	Hemiramphidae	Halfbeaks	62.4875	3.91162		[29.946, 102.253]	[1.853, 6.503]		16 [7.6, 26.4]	>0.999		55	21	76		4	4
32	Epipelagic	Belonidae	Needlefishes	19.5757	0.178498		[7.367, 34.579]	[0.005, 0.399]		109.7 [42.1, 195.6]	>0.999		25	4	29		3	4
33	Epipelagic	Coryphaenidae	Mahi-mahi	1.51532	0.63516		[0.778, 2.421]	[0.253, 1.082]		2.4 [1.2, 3.9]	0.9517		24	9	33		1	2
34	Epipelagic	Nomeidae	Driftfishes	1.37928	0.0879152		[0.495, 2.69]	[0, 0.26]		15.7 [5.8, 31.2]	>0.999		14	1	15		3	3
35	Epipelagic	Istiophoridae	Billfishes	0.582531	0.565597		[0.203, 1.094]	[0.211, 0.991]		1 [0.4, 1.9]	0.5045		13	9	22		3	3
36	Epipelagic	Scombridae	Tuna	0.160085	0.401147		[0.022, 0.37]	[0, 1.027]		0.4 [0.1, 0.9]	0.1823		4	3	7		1	1
37	Epipelagic	Gonorynchidae	Beaked sandfish	0.0328935	0		[0, 0.099]	[0, 0]		*	0.4013		1	0	1		1	1
38	Epipelagic	Xiphiidae	Swordfish	0.0137139	0		[0, 0.037]	[0, 0]		*	0.6423		2	0	2		1	1
39	Epipelagic	Molidae	Sunfish	0.00936444	0		[0, 0.028]	[0, 0]		*	0.4122		1	0	1		1	1
40	Epipelagic	Echeneidae	Remora	0.00414821	0		[0, 0.012]	[0, 0]		*	0.407		1	0	1		1	1
41	Deep-water3	Myctophidae	Lanternfishes	2.28847	0.548139		[0.898, 4.068]	[0.2, 1.025]		4.2 [1.7, 7.6]	0.9721		21	11	32		6	6
42	Deep-water	Gempylidae	Snake mackerel	0.357415	0.600674		[0.122, 0.653]	[0.085, 1.31]		0.6 [0.2, 1.1]	0.2215		10	5	15		1	1
43	Deep-water	Gonostomatidae	Bristlemouths	0.648608	0.0920616		[0.212, 1.227]	[0, 0.225]		7 [2.3, 13.6]	0.9687		9	3	12		1	4
44	Deep-water	Neoscopelidae	Blackchins	0.273859	0.0527121		[0.047, 0.62]	[0, 0.153]		5.2 [0.9, 11.9]	0.8727		5	1	6		1	2
45	Deep-water	Stomiidae	Dragonfishes	0.234592	0.0745669		[0.054, 0.484]	[0, 0.183]		3.1 [0.7, 6.5]	0.8545		7	3	10		3	3
46	Deep-water	Ceratioidei2	Anglerfishes	0.0642341	0.19574		[0, 0.193]	[0, 0.462]		*	0.1391		1	3	4		1	1
47	Deep-water	Ogcocephalidae	Deep-sea batfish	0	0.178985		[0, 0]	[0, 0.414]		0 [0, 0]	0		0	3	3		1	1
48	Deep-water	Ipnopidae	Tripodfishes	0.107677	0.0481063		[0.005, 0.272]	[0, 0.146]		2.2 [0.1, 5.4]	0.6479		4	1	5		3	3
49	Deep-water	Chiasmodontidae	Swallowers	0.00420316	0.0901218		[0, 0.012]	[0, 0.27]		0 [0.0, 0.1]	0.1555		1	2	3		3	3
50	Deep-water	Antigoniidae	Boarfish	0.0642148	0		[0, 0.193]	[0, 0]		*	0.4041		1	0	1		1	1
51	Deep-water	Ophidiidae	Cuskeel	0.0640692	0		[0, 0.189]	[0, 0]		*	0.4049		1	0	1		1	1
52	Deep-water	Sternoptychidae	Hatchetfish	0.00921038	0		[0, 0.028]	[0, 0]		*	0.3954		1	0	1		1	1
53	Deep-water	Aphyonidae	Cuskeel	0.00462143	0		[0, 0.014]	[0, 0]		*	0.4043		1	0	1		1	1
54	Deep-water	Melanocetidae	Anglerfish	0.00456157	0		[0, 0.014]	[0, 0]		*	0.3969		1	0	1		1	1
55			Fish eggs	8931.2	2881.6		[5735.9, 12840.2]	[1878.2, 4058.6]		3.1 [2.0, 4.5]	>0.999		79	53	132		-	-
56			Total Fish Larvae	509.82	70.461		[288.929, 820.491]	[41.970, 105.305]		7.2 [4.1, 11.4]	>0.999		79	53	132		96	118
57
58			Total Coral Reef Fishes	188.641	49.525		[125.313, 268.028]	[25.361, 79.114]		3.8 [2.5, 5.4]	>0.999		77	43	120		46	57
59			Total Epipelagic Fishes	306.71	13.558		[135.280, 539.923]	[8.763, 18.895]		22.6 [10.0, 39.8]	>0.999		74	39	113		25	32
60			Total Deep-water Fishes	4.173	1.717		[2.448, 6.360]	[0.906, 2.726]		2.4 [1.4, 3.7]	0.98		36	19	55		25	29
61	1Species counts: if no species were identified in a particular family, we assume a minimum of 1 species is represented.
62	2Ceratioidei is a suborder
63	3Deep-water habitats include mesopelagic, bathypelagic, rariphotic, and deep-living demersal species

## Sheet: Table S4
	Supplementary Table S4. Diversity and densities of larval fish genera and species collected in surface slicks and in ambient waters. Bootstrapped mean densities (individuals 1000 m-3) ± 95% bootstrap intervals. Ratios (S:A) are defined as the ratio of densities in slicks (S) to densities in ambient waters (A), taxa found exclusively in slicks are denoted with an asterisk "*", as the ratio is unde…
				Mean Density				Frequency				Bootstrap Interval (95%) Density			Habitat	Fisheries	Slick- Associated	Lowest taxa level	Unique taxa	uniqueCondition_freq
sort	Family	Operational Taxonomic Unit	Ratio (S:A)	Slick	Ambient	P(dslick>dambient)		Slick	Ambient	Total		Slick	Ambient					Taxa level	unique	uniqueFreq_Condition
1	Exocoetidae	Cheilopogon spp.	7.68493	3.82392	0.497586	>0.999		21	6	27		[1.71, 6.648]	[0.094, 1.074]		Epipelagic		SA	Genus2	Conditional	12
2	Exocoetidae	Cheilopogon dorsomacula	2.60689	0.599856	0.230104	0.6897		4	1	5		[0.052, 1.429]	[0, 0.696]		Deep-water		SA	Species	Yes	0
3	Exocoetidae	Cheilopogon furcatus	15.9687	0.788471	0.0494	0.987		11	1	12		[0.265, 1.464]	[0, 0.149]		Epipelagic		SA	Species	Yes	0
4	Exocoetidae	Cheilopogon spilonotopterus	*	0.00428	0	0.3979		1	0	1		[0, 0.013]	[0, 0]		Epipelagic		SA	Species	Yes	0
5	Exocoetidae	Cheilopogon suttoni	0.0345371	0.00472	0.136648	0.0656		1	2	3		[0, 0.014]	[0, 0.371]		Epipelagic			Species	Yes	0
6	Exocoetidae	Cypselurus spp.	*	0.35089	0	0.9938		9	0	9		[0.133, 0.636]	[0, 0]		Epipelagic		SA	Genus2	Conditional	6
7	Exocoetidae	Cypselurus angusticeps	*	0.103311	0	0.8794		4	0	4		[0.004, 0.229]	[0, 0]		Epipelagic		SA	Species	Yes	0
8	Exocoetidae	Cypselurus simus	*	0.254225	0	0.9589		6	0	6		[0.059, 0.526]	[0, 0]		Epipelagic		SA	Species	Yes	0
9	Exocoetidae	Exocoetus spp.	6.84846	3.42726	0.500443	>0.999		20	4	24		[1.704, 5.534]	[0.036, 1.279]		Epipelagic		SA	Genus2	Conditional	18
10	Exocoetidae	Exocoetus monocirrhus	29.2384	1.0484	0.0359	>0.999		13	1	14		[0.405, 1.885]	[0, 0.109]		Epipelagic		SA	Species	Yes	0
11	Exocoetidae	Exocoetus volitans	4.78016	2.23494	0.467546	0.9596		15	3	18		[0.821, 4.034]	[0, 1.276]		Epipelagic		SA	Species	Yes	0
12	Exocoetidae	Hirundichthys spp.	*	0.510402	0	0.986		8	0	8		[0.148, 0.987]	[0, 0]		Epipelagic		SA	Genus2	Conditional	7
13	Exocoetidae	Hirundichthys Type A	*	0.473997	0	0.974		7	0	7		[0.118, 0.942]	[0, 0]		Epipelagic		SA	Species	Yes	0
14	Exocoetidae	Hirundichthys Type B	*	0.0459	0	0.6491		2	0	2		[0, 0.134]	[0, 0]		Epipelagic		SA	Species	Yes	0
15	Exocoetidae	Parexocoetus brachypterus	34.5691	210.946	6.10216	>0.999		52	20	72		[78.655, 394.893]	[2.669, 10.438]		Epipelagic		SA	Species	Yes	0
16	Exocoetidae	Prognichthys sealei	*	0.330147	0	0.8739		4	0	4		[0.008, 0.925]	[0, 0]		Epipelagic		SA	Species	Yes	0
18	Carangidae	Caranx spp.	4.07537	0.425403	0.104384	0.8523		5	2	7		[0.06, 0.898]	[0, 0.266]		CoralReef	F	SA	Genus2	Conditional	4
19	Carangidae	Caranx ignobilis	4.08077	0.242066	0.0593	0.7837		3	1	4		[0, 0.552]	[0, 0.178]		CoralReef	F	SA	Species	Yes	0
20	Carangidae	Caranx melampygus	4.05076	0.186761	0.0461	0.7041		3	1	4		[0, 0.456]	[0, 0.14]		CoralReef	F	SA	Species	Yes	0
21	Carangidae	Caranx sexfasciatus	*	0.00484	0	0.4027		1	0	1		[0, 0.014]	[0, 0]		CoralReef	F	SA	Species	Yes	0
22	Carangidae	Decapterus macarellus	15.4887	0.959327	0.0619	0.9441		7	1	8		[0.135, 2.093]	[0, 0.182]		CoralReef	F	SA	Species	Yes	0
23	Carangidae	Naucrates ductor	*	0.00891	0	0.6422		2	0	2		[0, 0.023]	[0, 0]		Epipelagic		SA	Species	Yes	0
24	Carangidae	Pseudocaranx cheilio	*	0.00953	0	0.654		2	0	2		[0, 0.024]	[0, 0]		CoralReef	F	SA	Species	Yes	0
25	Carangidae	Scomberoides lysan	7.3018	2.2508	0.308252	0.9682		15	4	19		[0.551, 4.947]	[0.005, 0.752]		CoralReef	F	SA	Species	Yes	0
26	Carangidae	Selar crumenophthalmus	0.169113	0.17781	1.05143	0.1589		3	2	5		[0, 0.442]	[0, 2.881]		CoralReef	F		Species	Yes	0
27	Carangidae	Seriola spp.	21.5661	1.85463	0.0859974	>0.999		17	1	18		[0.763, 3.168]	[0, 0.26]		CoralReef	F	SA	Genus2	Conditional	9
28	Carangidae	Seriola dumerili	11.3414	1.01659	0.0896	0.9726		8	1	9		[0.266, 2.031]	[0, 0.265]		CoralReef	F	SA	Species	Yes	0
29	Carangidae	Seriola rivoliana	*	0.0386	0	0.7894		3	0	3		[0, 0.1]	[0, 0]		CoralReef	F	SA	Species	Yes	0
31	Mullidae	Mulloidichthys spp.	2.48466	15.4898	6.23416	0.962		33	16	49		[8.369, 24.638]	[1.984, 11.928]		CoralReef	F	SA	Genus2	Conditional	3
32	Mullidae	Mulloidichthys flavolineatus	2.58947	0.553692	0.213825	0.6416		2	1	3		[0, 1.416]	[0, 0.633]		CoralReef	F	SA	Species	Yes	0
33	Mullidae	Mulloidichthys pfluegeri	0.279846	0.120086	0.429116	0.1587		1	1	2		[0, 0.367]	[0, 1.295]		CoralReef	F		Species	Yes	0
34	Mullidae	Mulloidichthys vanicolensis	*	0.451207	0	0.6491		2	0	2		[0, 1.265]	[0, 0]		CoralReef	F	SA	Species	Yes	0
35	Mullidae	Parupeneus spp.	1.81358	6.86529	3.78548	0.8678		28	13	41		[3.837, 10.541]	[0.728, 8.278]		CoralReef	F		Genus2	Conditional	2
36	Mullidae	Parupeneus cyclostomus	0	0	0.428468	0		0	1	1		[0, 0]	[0, 1.295]		CoralReef	F		Species	Yes	0
37	Mullidae	Parupeneus insularis	*	0.0846	0	0.4045		1	0	1		[0, 0.255]	[0, 0]		CoralReef	F	SA	Species	Yes	0
38	Mullidae	Parupeneus pleurostigma	*	0.2146	0	0.9278		5	0	5		[0.011, 0.481]	[0, 0]		CoralReef	F	SA	Species	Yes	0
40	Myctophidae	Bolinicthys sp.	*	0.0041095	0	0.399		1	0	1		[0, 0.012]	[0, 0]		Deep-water		SA	Genus1	Yes	0
41	Myctophidae	Ceratoscopelus spp.	7.43088	0.454305	0.0611374	0.5848		3	2	5		[0, 1.286]	[0, 0.173]		Deep-water		SA	Genus1	Yes	0
43	Myctophidae	Diaphus sp.	*	0.150203	0	0.7895		3	0	3		[0, 0.43]	[0, 0]		Deep-water		SA	Genus1	Yes	0
44	Myctophidae	Lampadena spp.	24.0241	0.111303	0.00463298	0.6511		2	1	3		[0, 0.287]	[0, 0.014]		Deep-water		SA	Genus1	Yes	0
45	Myctophidae	Lampadena anomala	0	0	0.00471	0		0	1	1		[0, 0]	[0, 0.014]		Deep-water			Species	Yes	0
46	Myctophidae	Taaningichthys spp.	3.39623	0.224168	0.0660048	0.5506		4	3	7		[0.005, 0.617]	[0, 0.176]		Deep-water		SA	Genus1	Yes	0
47	Myctophidae	Taaningichthys minimus	0	0	0.0476	0		0	1	1		[0, 0]	[0, 0.142]		Deep-water			Species	Yes	0
48	Myctophidae	Triphoturus nigrescens	*	0.102373	0	0.3887		1	0	1		[0, 0.307]	[0, 0]		Deep-water		SA	Species	Yes	0
50	Belonidae	Ablennes hians	*	0.802385	0	0.9285		5	0	5		[0.091, 1.798]	[0, 0]		Epipelagic		SA	Species	Yes	0
51	Belonidae	Platybelone argalus	*	1.45162	0	0.954		6	0	6		[0.141, 3.402]	[0, 0]		Epipelagic		SA	Species	Yes	0
52	Belonidae	Tylosurus acus melanotus	*	1.98782	0	0.8699		4	0	4		[0.005, 4.678]	[0, 0]		Epipelagic		SA	Species	Yes	0
53	Belonidae	Tylosurus crocodilus crocodilus	86.3699	15.5963	0.180575	>0.999		23	4	27		[6.161, 27.131]	[0.005, 0.401]		Epipelagic		SA	Species	Yes	0
54	Hemiramphidae	Euleptorhamphus viridis	213.034	1.0033	0.00471	0.9753		7	1	8		[0.084, 2.513]	[0, 0.014]		Epipelagic		SA	Species	Yes	0
55	Hemiramphidae	Hemiramphus depauperatus	17.1234	54.4343	3.17893	>0.999		48	15	63		[25.86, 90.645]	[1.136, 5.748]		Epipelagic		SA	Species	Yes	0
56	Hemiramphidae	Hyporhamphus acutus pacificus	38.6346	6.76597	0.175127	>0.999		23	2	25		[1.637, 14.833]	[0, 0.449]		Epipelagic		SA	Species	Yes	0
57	Hemiramphidae	Oxyporhamphus micropterus	2.14329	1.31366	0.612918	0.8413		12	9	21		[0.434, 2.449]	[0.256, 1.037]		Epipelagic		SA	Species	Yes	0
59	Pomacentridae	Abudefduf spp.	2.57021	19.5766	7.61673	0.981		52	17	69		[11.182, 30.289]	[3.323, 12.835]		CoralReef		SA	Genus1	Yes	0
60	Pomacentridae	Chromis sp.	2.88985	0.454701	0.157344	0.7656		5	1	6		[0.028, 1.048]	[0, 0.476]		CoralReef		SA	Genus1	Yes	0
61	Pomacentridae	Plectroglyphidodon sp.	1.08937	0.0588544	0.0540261	0.4508		4	1	5		[0.004, 0.136]	[0, 0.159]		CoralReef			Genus1	Yes	0
62	Pomacentridae	Unknown Pomacentridae	4.02384	0.464286	0.115384	0.8627		7	3	10		[0.077, 0.977]	[0, 0.274]		CoralReef		SA	Family	Yes	0
63	Blenniidae	Enchelyurus brunneolus	60.6696	23.2747	0.383631	>0.999		27	4	31		[6.007, 51.636]	[0.052, 0.832]		CoralReef		SA	Species	Yes	0
64	Blenniidae	Plagiotremus spp.	2.68638	0.151666	0.0564572	0.6226		3	1	4		[0, 0.398]	[0, 0.169]		CoralReef		SA	Genus2	Conditional	1
65	Blenniidae	Plagiotremus ewaensis	*	0.022	0	0.4043		1	0	1		[0, 0.065]	[0, 0]		CoralReef		SA	Species	Yes	0
66	Blenniidae	Plagiotremus goslinei	*	0.102659	0	0.4049		1	0	1		[0, 0.307]	[0, 0]		CoralReef		SA	Species	Yes	0
67	Blenniidae	Salariini (Tribe)	*	0.293542	0	0.4104		1	0	1		[0, 0.877]	[0, 0]		CoralReef		SA	Family	Yes	0
69	Gobiidae	Bathygobius sp.	*	0.0512	0	0.4023		1	0	1		[0, 0.155]	[0, 0]		CoralReef		SA	Genus1	Yes	0
70	Gobiidae	Schindleria praematura	*	0.0884	0	0.6405		2	0	2		[0, 0.228]	[0, 0]		CoralReef		SA	Species	Yes	0
71	Gobiidae	Gnatholepis sp.	*	0.0473	0	0.4007		1	0	1		[0, 0.142]	[0, 0]		CoralReef		SA	Genus1	Yes	0
72	Gobiidae	Unknown Gobiidae	2.4722	0.338149	0.13678	0.6992		4	3	7		[0.029, 0.822]	[0, 0.338]		CoralReef		SA	Family	Yes	0
73	Balistidae	Canthidermis maculata	78.8187	6.78987	0.0861	>0.999		27	2	29		[2.234, 14.382]	[0, 0.222]		CoralReef		SA	Species	Yes	0
74	Balistidae	Melichthys sp.	*	0.0186342	0	0.401		1	0	1		[0, 0.056]	[0, 0]		CoralReef		SA	Genus1	Yes	0
75	Balistidae	Rhinecanthus sp.	*	0.13481	0	0.4111		1	0	1		[0, 0.399]	[0, 0]		CoralReef		SA	Genus1	Yes	0
76	Stomiidae	Bathophilus sp.	*	0.138324	0	0.7845		3	0	3		[0, 0.374]	[0, 0]		Deep-water		SA	Genus1	Yes	0
77	Stomiidae	Malacosteus niger	0	0	0.00574	0		0	1	1		[0, 0]	[0, 0.017]		Deep-water			Species	Yes	0
78	Stomiidae	Stomias sp.	0	0	0.0359924	0		0	1	1		[0, 0]	[0, 0.107]		Deep-water			Genus1	Yes	0
79	Stomiidae	Unknown Stomiidae	2.8528	0.0970873	0.0340323	0.7743		4	1	5		[0.018, 0.206]	[0, 0.103]		Deep-water		SA	Family	Yes	0
80	Nomeidae	Cubiceps pauciradiatus	3.21539	0.286253	0.089	0.6929		3	1	4		[0, 0.772]	[0, 0.265]		Epipelagic		SA	Species	Yes	0
81	Nomeidae	Nomeus gronovii	*	0.772624	0	>0.999		11	0	11		[0.277, 1.45]	[0, 0]		Epipelagic		SA	Species	Yes	0
82	Nomeidae	Psenes sp.	*	0.332068	0	0.649		2	0	2		[0, 0.935]	[0, 0]		Epipelagic		SA	Genus1	Yes	0
83	Ipnopidae	Bathymicrops sp.	*	0.0356	0	0.6445		2	0	2		[0, 0.091]	[0, 0]		Deep-water		SA	Genus1	Yes	0
84	Ipnopidae	Bathypterois sp.	*	0.0696	0	0.6463		2	0	2		[0, 0.206]	[0, 0]		Deep-water		SA	Genus1	Yes	0
85	Ipnopidae	Bathytyphlops marionae	0.0845018	0.00415	0.0491	0.1649		1	1	2		[0, 0.013]	[0, 0.149]		Deep-water			Species	Yes	0
86	Chiasmodontidae	Chiasmodon sp.	0	0	0.00464177	0		0	1	1		[0, 0]	[0, 0.014]		Deep-water			Genus1	Yes	0
87	Chiasmodontidae	Kali sp.	0	0	0.0888	0		0	1	1		[0, 0]	[0, 0.265]		Deep-water			Genus1	Yes	0
88	Chiasmodontidae	Pseudoscopelus sp.	*	0.00427601	0	0.4046		1	0	1		[0, 0.012]	[0, 0]		Deep-water		SA	Genus1	Yes	0
89	Coryphaenidae	Coryphaena spp.	2.36708	1.50869	0.637361	0.9493		24	9	33		[0.774, 2.422]	[0.237, 1.091]		Epipelagic	F	SA	Genus2	Conditional	15
90	Coryphaenidae	Coryphaena equiselis	2.48726	0.318087	0.127887	0.8257		9	3	12		[0.088, 0.639]	[0, 0.31]		Epipelagic	F	SA	Species	Yes	0
91	Coryphaenidae	Coryphaena hippurus	2.16288	0.828596	0.383098	0.8132		11	4	15		[0.283, 1.612]	[0.058, 0.811]		Epipelagic	F	SA	Species	Yes	0
92	Mugilidae	Neomyxus leuciscus	28.9948	0.240121	0.00828	0.824		4	1	5		[0.004, 0.677]	[0, 0.025]		CoralReef	F	SA	Species	Yes	0
93	Mugilidae	Osteomugil engeli	0	0	0.0619	0		0	1	1		[0, 0]	[0, 0.185]		CoralReef	F		Species	Yes	0
94	Mugilidae	Unknown Mugilidae	*	0.110036	0	0.7906		3	0	3		[0, 0.269]	[0, 0]		CoralReef		SA	Family	Yes	0
95	Neoscopelidae	Neoscopelus spp.	5.45873	0.279394	0.0511829	0.8693		5	1	6		[0.035, 0.607]	[0, 0.153]		Deep-water		SA	Genus2	Conditional	1
96	Neoscopelidae	Neoscopelus macrolepidotus	*	0.0348	0	0.4025		1	0	1		[0, 0.106]	[0, 0]		Deep-water		SA	Species	Yes	0
97	Neoscopelidae	Neoscopelus microchir	*	0.0489	0	0.3915		1	0	1		[0, 0.142]	[0, 0]		Deep-water		SA	Species	Yes	0
98	Antennariidae	Antennarius spp.	*	0.0844331	0	0.9337		5	0	5		[0.008, 0.214]	[0, 0]		CoralReef		SA	Genus2	Conditional	1
99	Antennariidae	Antennarius commerson	*	0.00571	0	0.4018		1	0	1		[0, 0.017]	[0, 0]		CoralReef		SA	Species	Yes	0
100	Antennariidae	Histrio histrio	*	0.0473	0	0.4048		1	0	1		[0, 0.142]	[0, 0]		CoralReef		SA	Species	Yes	0
101	Gonostomatidae	Cyclothone spp.	7.07275	0.650389	0.091957	0.9706		9	3	12		[0.216, 1.228]	[0, 0.231]		Deep-water		SA	Genus2	Conditional	1
102	Gonostomatidae	Cyclothone alba	*	0.102377	0	0.405		1	0	1		[0, 0.303]	[0, 0]		Deep-water		SA	Species	Yes	0
103	Monacanthidae	Aluterus scriptus	18.5901	0.73285	0.0394	0.8728		6	2	8		[0.036, 2.035]	[0, 0.115]		CoralReef		SA	Species	Yes	0
104	Monacanthidae	Unknown Monacanthidae	*	0.00414405	0	0.4005		1	0	1		[0, 0.012]	[0, 0]		CoralReef		SA	Family	Yes	0
105	Holocentridae	Myripristes sp.	*	0.131531	0	0.4056		1	0	1		[0, 0.392]	[0, 0]		CoralReef		SA	Genus1	Yes	0
106	Holocentridae	Unknown Holocentridae	*	0.0507258	0	0.8776		4	0	4		[0.005, 0.12]	[0, 0]		CoralReef		SA	Family	Yes	0
107	Istiophoridae	Tetrapturus angustirostris	2.09642	0.0227	0.0108	0.4013		1	1	2		[0, 0.067]	[0, 0.032]		Epipelagic	F	SA	Species	Yes	0
108	Istiophoridae	Unknown Istiophoridae	1.01682	0.560435	0.551163	0.4858		12	8	20		[0.177, 1.086]	[0.2, 0.967]		Epipelagic	F		Family	Yes	0
109	Kuhliidae	Kuhlia spp.	3.20988	0.407294	0.126888	0.9444		11	4	15		[0.156, 0.708]	[0.006, 0.28]		CoralReef	F	SA	Genus2	Conditional	1
110	Kuhliidae	Kuhlia xenura	*	0.0861	0	0.3935		1	0	1		[0, 0.26]	[0, 0]		CoralReef	F	SA	Species	Yes	0
111	Scorpaenidae	Dendrochirus barberi	*	0.156849	0	0.4093		1	0	1		[0, 0.464]	[0, 0]		CoralReef		SA	Species	Yes	0
112	Scorpaenidae	Unknown Scorpaenidae	0	0	0.0960074	0		0	1	1		[0, 0]	[0, 0.287]		CoralReef			Family	Yes	0
113	Scombridae	Thunnus albacares	0.399715	0.161165	0.4032	0.1719		4	3	7		[0.022, 0.375]	[0, 1.041]		Epipelagic	F		Species	Yes	0
114	Scombridae	Unknown Scombridae	0	0	0.00468802	0		0	1	1		[0, 0]	[0, 0.014]		Epipelagic			Family	Yes	0
115	Apogonidae	Apogon sp.	*	0.0330008	0	0.4063		1	0	1		[0, 0.1]	[0, 0]		CoralReef		SA	Genus1	Yes	0
116	Apogonidae	Unknown Apogonidae	*	0.445169	0	0.7913		3	0	3		[0, 1.239]	[0, 0]		CoralReef		SA	Family	Yes	0
117	Antigoniidae	Antigonia sp.	*	0.0658845	0	0.4007		1	0	1		[0, 0.193]	[0, 0]		Deep-water		SA	Genus1	Yes	0
118	Aphyonidae	Barathronus sp.	*	0.00477	0	0.4031		1	0	1		[0, 0.014]	[0, 0]		Deep-water		SA	Genus1	Yes	0
119	Caulophrynidae	Caulophryne sp.	*	0.0125058	0	0.6434		2	0	2		[0, 0.033]	[0, 0]		Deep-water		SA	Genus1	Yes	0
120	Chaetodontidae	Chaetodon sp.	*	0.0652978	0	0.3956		1	0	1		[0, 0.193]	[0, 0]		CoralReef		SA	Genus1	Yes	0
121	Dactylopteridae	Dactyloptena orientalis	*	0.0995	0	0.6491		2	0	2		[0, 0.257]	[0, 0]		CoralReef		SA	Species	Yes	0
122	Gonorynchidae	Gonorynchus moseleyi	*	0.0329	0	0.4085		1	0	1		[0, 0.1]	[0, 0]		Deep-water		SA	Species	Yes	0
123	Isonidae	Iso hawaiiensis	*	0.184058	0	0.9275		5	0	5		[0.038, 0.384]	[0, 0]		CoralReef		SA	Species	Yes	0
124	Ostraciidae	Lactoria cornuta	*	0.0218	0	0.3973		1	0	1		[0, 0.065]	[0, 0]		CoralReef		SA	Species	Yes	0
125	Melanocetidae	Melanocetus johnsonii	*	0.00474	0	0.4076		1	0	1		[0, 0.014]	[0, 0]		Deep-water		SA	Species	Yes	0
126	Molidae	Ranzania laevis	*	0.00938054	0	0.401		1	0	1		[0, 0.028]	[0, 0]		Epipelagic		SA	Species	Yes	0
127	Syngnathidae	Unknown Syngnathidae	*	0.0392287	0	0.638		2	0	2		[0, 0.111]	[0, 0]		CoralReef		SA	Family	Yes	0
128	Bothidae	Unknown Bothidae	*	0.0300054	0	0.4048		1	0	1		[0, 0.089]	[0, 0]		CoralReef		SA	Family	Yes	0
129	Carapidae	Unknown Carapidae	*	0.069494	0	0.6453		2	0	2		[0, 0.173]	[0, 0]		CoralReef		SA	Family	Yes	0
130	Diodontidae	Unknown Diodontidae	*	0.0214612	0	0.4124		1	0	1		[0, 0.065]	[0, 0]		CoralReef		SA	Family	Yes	0
131	Echeneidae	Unknown Echeneidae	*	0.00417735	0	0.4034		1	0	1		[0, 0.012]	[0, 0]		Epipelagic		SA	Family	Yes	0
132	Ophidiidae	Unknown Ophidiidae	*	0.0623769	0	0.4054		1	0	1		[0, 0.189]	[0, 0]		Deep-water		SA	Family	Yes	0
133	Sternoptychidae	Unknown Sternoptychidae	*	0.00923729	0	0.4057		1	0	1		[0, 0.028]	[0, 0]		Deep-water		SA	Family	Yes	0
134	Tetraodontidae	Unknown Tetraodontidae	*	0.229482	0	0.9589		6	0	6		[0.058, 0.448]	[0, 0]		CoralReef		SA	Family	Yes	0
135	Xiphiidae	Xiphias gladius	*	0.0138	0	0.642		2	0	2		[0, 0.037]	[0, 0]		Epipelagic	F	SA	Species	Yes	0
136	Tripterygiidae	Enneapterygius atriceps	6.14508	0.843512	0.137266	0.9277		7	1	8		[0.214, 1.659]	[0, 0.414]		CoralReef		SA	Species	Yes	0
137	Kyphosidae	Kyphosus spp.	5.50486	43.3307	7.87135	>0.999		46	15	61		[23.271, 67.087]	[2.692, 14.445]		CoralReef	F	SA	Genus1	Yes	0
138	Atherinidae	Atherinomorus insularum	4.01787	42.44	10.5628	0.9746		38	11	49		[18.053, 76.281]	[1.23, 24.719]		CoralReef	F	SA	Species	Yes	0
139	Sphyraenidae	Sphyraena spp.	3.85629	1.17719	0.305265	0.8914		11	6	17		[0.302, 2.681]	[0.043, 0.745]		CoralReef	F	SA	Genus1	Yes	0
140	Chanidae	Chanos chanos	3.37668	0.19229	0.0569	0.774		4	1	5		[0.026, 0.416]	[0, 0.169]		CoralReef	F	SA	Species	Yes	0
141	Gempylidae	Gempylus serpens	0.592904	0.362521	0.611434	0.226		10	5	15		[0.125, 0.662]	[0.086, 1.312]		Deep-water			Species	Yes	0
142	Ceratioidei (suborder)	Unknown Ceratioidei	0.333993	0.0651238	0.194985	0.1436		1	3	4		[0, 0.193]	[0, 0.462]		Deep-water			Family	Yes	0
143	Callionymidae	Unknown Callionymidae	0.22	0.108288	0.492646	0.312		3	1	4		[0, 0.241]	[0, 1.411]		CoralReef			Family	Yes	0
144	Microdesmidae	Unknown Microdesmidae	0	0	0.0875161	0		0	1	1		[0, 0]	[0, 0.26]		CoralReef			Family	Yes	0
145	Ogcocephalidae	Unknown Ogcocephalidae	0	0	0.182365	0		0	3	3		[0, 0]	[0, 0.415]		Deep-water			Family	Yes	0

## Sheet: Table S5
	Supplementary Table S5. Larval fish genera and species found only in surface slicks (i.e., absent in ambient waters) and present in ≥ 2 slick tows. Bootstrapped mean densities (individuals 1000 m-3). P(dslick>dambient) is the probability that the mean density is greater in surface slicks compared with ambient waters. Frequency indicates the number of tows each taxon was present (tows: n = 80 slic…
			Mean Density					Frequency				Habitat	Lowest
sort	Family	Operational Taxonomic Unit	Slick	Ambient		P(dslick>dambient)		Slick	Ambient	Total			Taxa level
81	Nomeidae	Nomeus gronovii	0.772624	0		>0.999		11	0	11		Epipelagic	Species
13	Exocoetidae	Hirundichthys Type A	0.473997	0		0.974		7	0	7		Epipelagic	Species
51	Belonidae	Platybelone argalus	1.45162	0		0.954		6	0	6		Epipelagic	Species
8	Exocoetidae	Cypselurus simus	0.254225	0		0.9589		6	0	6		Epipelagic	Species
50	Belonidae	Ablennes hians	0.802385	0		0.9285		5	0	5		Epipelagic	Species
38	Mullidae	Parupeneus pleurostigma	0.2146	0		0.9278		5	0	5		CoralReef	Species
123	Isonidae	Iso hawaiiensis	0.184058	0		0.9275		5	0	5		CoralReef	Species
52	Belonidae	Tylosurus acus melanotus	1.98782	0		0.8699		4	0	4		Epipelagic	Species
16	Exocoetidae	Prognichthys sealei	0.330147	0		0.8739		4	0	4		Epipelagic	Species
7	Exocoetidae	Cypselurus angusticeps	0.103311	0		0.8794		4	0	4		Epipelagic	Species
29	Carangidae	Seriola rivoliana	0.0386	0		0.7894		3	0	3		CoralReef	Species
34	Mullidae	Mulloidichthys vanicolensis	0.451207	0		0.6491		2	0	2		CoralReef	Species
121	Dactylopteridae	Dactyloptena orientalis	0.0995	0		0.6491		2	0	2		CoralReef	Species
70	Gobiidae	Schindleria praematura	0.0884	0		0.6405		2	0	2		CoralReef	Species
14	Exocoetidae	Hirundichthys Type B	0.0459	0		0.6491		2	0	2		Epipelagic	Species
135	Xiphiidae	Xiphias gladius	0.0138	0		0.642		2	0	2		Epipelagic	Species
24	Carangidae	Pseudocaranx cheilio	0.00953	0		0.654		2	0	2		CoralReef	Species
23	Carangidae	Naucrates ductor	0.00891	0		0.6422		2	0	2		Epipelagic	Species
	Antennariidae	Antennarius spp.	0.0844331	0		0.9337		5	0	5		CoralReef	Genus
	Myctophidae	Diaphus sp.	0.150203	0		0.7895		3	0	3		Deep-water	Genus
	Stomiidae	Bathophilus sp.	0.138324	0		0.7845		3	0	3		Deep-water	Genus
	Nomeidae	Psenes sp.	0.332068	0		0.649		2	0	2		Epipelagic	Genus
	Ipnopidae	Bathypterois sp.	0.0696	0		0.6463		2	0	2		Deep-water	Genus
	Ipnopidae	Bathymicrops sp.	0.0356	0		0.6445		2	0	2		Deep-water	Genus
	Caulophrynidae	Caulophryne sp.	0.0125058	0		0.6434		2	0	2		Deep-water	Genus

## Sheet: Table S6
Supplementary Table S6. Metadata for neuston tow transects. Time refers to start time for neuston tow in Hawaii Standard Time (HST, UTC-10).
Transect	Neuston Sample	Cruise	Year	DateTime	Date	Time	Site	Latitude	Longitude	Habitat	Platform	Gear	Volume filtered (m3)	Physical Mechanism	Tow length (m)	Mean bottom depth (m)	Mean Distance to Shore (m)
1	3	SE1606	2016	2016-09-12 13:18:54	2016-9-12	13:18	Kealakekua	19.4739	-155.948	Slick	Small Boat	1m-Neuston	62.8	Internal Wave	493.5	-382.5	1085.7
2	10	SE1606	2016	2016-09-12 13:57:38	2016-9-12	13:57	Kealakekua	19.4677	-155.941	Ambient	Small Boat	1m-Neuston	183.7	NA	475	-216.1	1311.9
4	24	SE1606	2016	2016-09-13 14:17:52	2016-9-13	14:17	KailuaKona	19.6389	-156.018	Ambient	Small Boat	1m-Neuston	344.4	NA	485.5	-91.7	803.2
5	31	SE1606	2016	2016-09-13 14:27:29	2016-9-13	14:27	KailuaKona	19.6378	-156.014	Slick	Small Boat	1m-Neuston	375.9	Unclassified	543	-66.5	672.9
8	52	SE1606	2016	2016-09-15 11:23:31	2016-9-15	11:23	Kealakekua	19.4716	-155.93	Slick	Small Boat	1m-Neuston	278.7	Groundwater discharge	498.4	-69.7	833.2
9	59	SE1606	2016	2016-09-15 12:09:08	2016-9-15	12:09:00	Kealakekua	19.4671	-155.934	Ambient	Small Boat	1m-Neuston	335.8	NA	557.3	-102.3	1074.4
10	66	SE1606	2016	2016-09-15 13:09:55	2016-9-15	13:09:00	Kealakekua	19.4645	-155.933	Slick	Small Boat	1m-Neuston	217.2	Internal Wave	467.5	-92.9	796.3
13	87	SE1606	2016	2016-09-16 10:31:53	2016-9-16	10:31	Keahou	19.5477	-155.992	Ambient	Small Boat	1m-Neuston	355.3	NA	498.4	-95.8	2708.5
14	94	SE1606	2016	2016-09-16 11:09:48	2016-9-16	11:09:00	Keahou	19.5559	-155.973	Slick	Small Boat	1m-Neuston	351.8	Internal Wave	496.4	-39.7	644.2
15	101	SE1606	2016	2016-09-16 13:15:59	2016-9-16	13:15	Keahou	19.554	-155.971	Ambient	Small Boat	1m-Neuston	323.6	NA	487.7	-37.3	439.9
16	108	SE1606	2016	2016-09-17 09:21:18	2016-9-17	9:21	Hookena	19.3984	-155.913	Slick	Small Boat	1m-Neuston	193.9	Internal Wave	216.6	-20.7	226.9
17	115	SE1606	2016	2016-09-17 10:24:39	2016-9-17	10:24	Hookena	19.3908	-155.908	Slick	Small Boat	1m-Neuston	193.6	Internal Wave	525.3	-17.4	149.8
18	122	SE1606	2016	2016-09-17 11:48:06	2016-9-17	11:48	Hookena	19.3973	-155.914	Slick	Small Boat	1m-Neuston	332.4	Internal Wave	420.4	-47.4	341.3
19	129	SE1606	2016	2016-09-17 12:52:14	2016-9-17	12:52	Hookena	19.398	-155.922	Slick	Small Boat	1m-Neuston	309	Internal Wave	426.1	-425.4	1191.8
20	136	SE1606	2016	2016-09-17 13:56:21	2016-9-17	13:56	Hookena	19.3954	-155.915	Ambient	Small Boat	1m-Neuston	306	NA	481.2	-93.6	509.3
21	143	SE1606	2016	2016-09-18 09:16:58	2016-9-18	9:16	RedHill	19.5248	-155.961	Slick	Small Boat	1m-Neuston	299.5	Headland Front	372	-30.9	477.9
22	150	SE1606	2016	2016-09-18 10:10:00	2016-9-18	10:10	RedHill	19.519	-155.967	Slick	Small Boat	1m-Neuston	275.8	Internal Wave	295.5	-55.2	685
23	157	SE1606	2016	2016-09-18 11:47:41	2016-9-18	11:47	RedHill	19.5152	-155.963	Ambient	Small Boat	1m-Neuston	317.7	NA	498.1	-37.5	337.9
24	164	SE1606	2016	2016-09-18 12:37:03	2016-9-18	12:37	RedHill	19.5156	-155.962	Slick	Small Boat	1m-Neuston	217.7	Internal Wave	370.3	-34.5	236.4
26	178	SE1606	2016	2016-09-19 09:35:30	2016-9-19	9:35	KonaParadise	19.3259	-155.89	Slick	Small Boat	1m-Neuston	378	Internal Wave	447.9	-74.9	184.9
27	185	SE1606	2016	2016-09-19 10:36:30	2016-9-19	10:36	KonaParadise	19.3271	-155.891	Slick	Small Boat	1m-Neuston	302.4	Internal Wave	453.8	-183.8	347.4
28	192	SE1606	2016	2016-09-19 12:24:49	2016-9-19	12:24	KonaParadise	19.3419	-155.888	Slick	Small Boat	1m-Neuston	325.1	Internal Wave	460.3	-76.4	214.2
29	199	SE1606	2016	2016-09-19 14:33:43	2016-9-19	14:33	KonaParadise	19.3301	-155.905	Slick	Small Boat	1m-Neuston	403.8	Internal Wave	507.7	-856.5	1760
30	206	SE1606	2016	2016-09-19 15:13:00	2016-9-19	15:13	KonaParadise	19.3286	-155.906	Ambient	Small Boat	1m-Neuston	213.4	NA	506.8	-856.4	1772.5
31	213	SE1606	2016	2016-09-20 09:22:10	2016-9-20	9:22	Kealakekua	19.4765	-155.942	Slick	Small Boat	1m-Neuston	370.4	Internal Wave	371.4	-121.6	577.1
32	220	SE1606	2016	2016-09-20 10:17:01	2016-9-20	10:17	Kealakekua	19.4851	-155.953	Slick	Small Boat	1m-Neuston	153.4	Headland Front	216.3	-124.5	371.7
33	227	SE1606	2016	2016-09-20 11:07:52	2016-9-20	11:07:00	Kealakekua	19.4697	-155.942	Slick	Small Boat	1m-Neuston	350.4	Internal Wave	368.3	-227.6	1129.4
34	234	SE1606	2016	2016-09-20 13:09:48	2016-9-20	13:09:00	Kealakekua	19.4676	-155.931	Slick	Small Boat	1m-Neuston	413.5	Internal Wave	426.1	-81.2	899.2
35	241	SE1606	2016	2016-09-20 13:57:43	2016-9-20	13:57	Kealakekua	19.4681	-155.932	Ambient	Small Boat	1m-Neuston	393.6	NA	404.1	-88	1005.1
36	248	SE1606	2016	2016-09-21 09:21:16	2016-9-21	9:21	Kiholo	19.8722	-155.923	Slick	Small Boat	1m-Neuston	123.5	Internal Wave	307.8	-11.6	149.4
37	255	SE1606	2016	2016-09-21 10:07:55	2016-9-21	10:07:00	Kiholo	19.8608	-155.946	Slick	Small Boat	1m-Neuston	266.7	Internal Wave	416	-49.8	833.8
38	262	SE1606	2016	2016-09-21 12:30:53	2016-9-21	12:30	Kiholo	19.8717	-155.928	Ambient	Small Boat	1m-Neuston	356.2	NA	366.9	-45.5	554.6
39	269	SE1606	2016	2016-09-22 09:25:01	2016-9-22	9:25	Puako	19.9773	-155.844	Slick	Small Boat	1m-Neuston	233.4	Groundwater discharge	306.1	-39.2	605.2
40	276	SE1606	2016	2016-09-22 10:18:09	2016-9-22	10:18	Puako	19.9696	-155.851	Slick	Small Boat	1m-Neuston	357.3	Groundwater discharge	327.6	-31	188.8
41	283	SE1606	2016	2016-09-22 11:05:19	2016-9-22	11:05:00	Puako	19.973	-155.848	Ambient	Small Boat	1m-Neuston	357.7	NA	534.4	-63.1	461
42	290	SE1606	2016	2016-09-22 12:01:32	2016-9-22	12:01:00	Puako	19.9807	-155.841	Ambient	Small Boat	1m-Neuston	328.6	NA	487.3	-21.9	807.4
43	297	SE1606	2016	2016-09-22 13:55:31	2016-9-22	13:55	Puako	19.9742	-155.846	Slick	Small Boat	1m-Neuston	372.2	Groundwater discharge	405.7	-52.8	427.7
44	304	SE1606	2016	2016-09-22 14:54:00	2016-9-22	14:54	Puako	19.9923	-155.84	Slick	Small Boat	1m-Neuston	174.2	Internal Wave	283.2	-40	1216.5
45	311	SE1606	2016	2016-09-23 08:51:50	2016-9-23	8:51	Milolii	19.2342	-155.904	Slick	Small Boat	1m-Neuston	389	Internal Wave	534.4	-207.4	387.2
46	318	SE1606	2016	2016-09-23 09:35:12	2016-9-23	9:35	Milolii	19.2413	-155.9	Slick	Small Boat	1m-Neuston	358.3	Internal Wave	456.7	-20.8	167.9
47	325	SE1606	2016	2016-09-23 10:21:42	2016-9-23	10:21	Milolii	19.2392	-155.904	Slick	Small Boat	1m-Neuston	343	Internal Wave	418.2	-302.9	615.3
48	332	SE1606	2016	2016-09-23 11:16:50	2016-9-23	11:16	Milolii	19.2381	-155.912	Slick	Small Boat	1m-Neuston	395.9	Internal Wave	567.2	-733.2	1318.9
49	339	SE1606	2016	2016-09-23 12:01:45	2016-9-23	12:01:00	Milolii	19.2399	-155.914	Slick	Small Boat	1m-Neuston	391.5	Internal Wave	302.6	-874.3	1599.2
50	346	SE1606	2016	2016-09-23 14:05:10	2016-9-23	14:05:00	Milolii	19.2467	-155.903	Slick	Small Boat	1m-Neuston	247.7	Internal Wave	303.3	-98.4	222.4
51	353	SE1606	2016	2016-09-23 14:57:47	2016-9-23	14:57	Milolii	19.2393	-155.901	Ambient	Small Boat	1m-Neuston	348.6	NA	476	-133.7	303.7
52	360	SE1606	2016	2016-09-23 15:33:31	2016-9-23	15:33	Milolii	19.2407	-155.912	Ambient	Small Boat	1m-Neuston	397.4	NA	472.2	-748.3	1322.6
54	409	SE1704	2017	2017-04-18 13:56:52	2017-4-18	13:56	Kawaihae	20.1093	-155.888	Slick	Small Boat	1m-Neuston	419.8	Internal Wave	843.9	-33.2	465.4
55	416	SE1704	2017	2017-04-18 14:33:45	2017-4-18	14:33	Kawaihae	20.1128	-155.889	Ambient	Small Boat	1m-Neuston	262.4	NA	226	-27.9	419.7
56	423	SE1704	2017	2017-04-18 15:08:48	2017-4-18	15:08:00	Kawaihae	20.0763	-155.87	Ambient	Small Boat	1m-Neuston	193.7	NA	396.3	-53.2	595.4
57	430	SE1704	2017	2017-04-19 09:23:05	2017-4-19	9:23	Kiholo	19.863	-155.938	Slick	Small Boat	1m-Neuston	294.7	Internal Wave	411.9	-45.3	1330.1
59	444	SE1704	2017	2017-04-19 10:30:05	2017-4-19	10:30	Kiholo	19.8686	-155.939	Slick	Small Boat	1m-Neuston	305.6	Unclassified	410.9	-51.5	1622.7
60	451	SE1704	2017	2017-04-19 11:07:33	2017-4-19	11:07:00	Kiholo	19.8696	-155.937	Slick	Small Boat	1m-Neuston	245.5	Internal Wave	391.2	-51.3	1436.9
61	458	SE1704	2017	2017-04-19 12:02:07	2017-4-19	12:02:00	Kiholo	19.8676	-155.942	Slick	Small Boat	1m-Neuston	342.2	Internal Wave	441.9	-54.5	1636
64	479	SE1704	2017	2017-04-19 14:38:00	2017-4-19	14:38	Kiholo	19.8669	-155.955	Ambient	Small Boat	1m-Neuston	275.9	NA	460.1	-53.2	1570.2
65	486	SE1704	2017	2017-04-19 14:55:46	2017-4-19	14:55	Kiholo	19.8685	-155.951	Ambient	Small Boat	1m-Neuston	233.6	NA	252	-70.8	1706.2
66	493	SE1704	2017	2017-04-20 09:12:42	2017-4-20	9:12	Kealakekua	19.4715	-155.933	Ambient	Small Boat	1m-Neuston	285	NA	382.8	-91.4	783.7
67	500	SE1704	2017	2017-04-20 09:43:17	2017-4-20	9:43	Kealakekua	19.4731	-155.927	Slick	Small Boat	1m-Neuston	289	Groundwater discharge	380.1	-31.4	585.5
68	507	SE1704	2017	2017-04-20 10:32:14	2017-4-20	10:32	Kealakekua	19.4782	-155.953	Slick	Small Boat	1m-Neuston	335	Tidal Front	503.3	-397.9	840.2
69	514	SE1704	2017	2017-04-20 11:13:32	2017-4-20	11:13	Kealakekua	19.4916	-155.958	Slick	Small Boat	1m-Neuston	279.2	Internal Wave	435.1	-102.6	829.8
70	521	SE1704	2017	2017-04-20 11:46:39	2017-4-20	11:46	Kealakekua	19.4806	-155.955	Ambient	Small Boat	1m-Neuston	258.1	NA	310.9	-267.8	790.3
71	528	SE1704	2017	2017-04-20 13:20:49	2017-4-20	13:20	Kealakekua	19.4682	-155.929	Slick	Small Boat	1m-Neuston	292.5	Internal Wave	433.4	-61.9	715.7
72	535	SE1704	2017	2017-04-20 14:33:55	2017-4-20	14:33	Kealakekua	19.4789	-155.945	Slick	Small Boat	1m-Neuston	278.4	Internal Wave	405.4	-129.7	503.6
73	542	SE1704	2017	2017-04-20 15:02:46	2017-4-20	15:20:00	Kealakekua	19.4768	-155.946	Ambient	Small Boat	1m-Neuston	313.7	NA	410.5	-200.1	777.8
74	549	SE1704	2017	2017-04-20 15:32:58	2017-4-20	15:32	Kealakekua	19.4678	-155.943	Ambient	Small Boat	1m-Neuston	208.1	NA	326.1	-309.7	1378.3
75	556	SE1704	2017	2017-04-21 09:17:56	2017-4-21	9:17	KonaParadise	19.3093	-155.892	Ambient	Small Boat	1m-Neuston	273.7	NA	381.4	-113.1	401.7
76	563	SE1704	2017	2017-04-21 09:47:33	2017-4-21	9:47	KonaParadise	19.3092	-155.892	Slick	Small Boat	1m-Neuston	345.3	Groundwater discharge	502.6	-163	473.3
77	570	SE1704	2017	2017-04-21 10:48:32	2017-4-21	10:48	KonaParadise	19.3164	-155.902	Slick	Small Boat	1m-Neuston	299.6	Groundwater discharge	422.1	-670.9	1227
78	577	SE1704	2017	2017-04-21 11:34:08	2017-4-21	11:34	KonaParadise	19.3208	-155.893	Slick	Small Boat	1m-Neuston	331.4	Tidal Front	465.9	-127	302
79	584	SE1704	2017	2017-04-21 12:08:09	2017-4-21	12:08:00	KonaParadise	19.3207	-155.898	Ambient	Small Boat	1m-Neuston	193.7	NA	354.9	-449.9	854.5
80	591	SE1704	2017	2017-04-21 13:22:26	2017-4-21	13:22	KonaParadise	19.3039	-155.896	Slick	Small Boat	1m-Neuston	309.7	Groundwater discharge	437.9	-412.3	772.5
81	598	SE1704	2017	2017-04-21 13:57:30	2017-4-21	13:57	KonaParadise	19.2969	-155.901	Ambient	Small Boat	1m-Neuston	286.5	NA	389.3	-693.4	1266
84	605	SE1704	2017	2017-04-25 10:09:44	2017-4-25	10:09:00	KonaParadise	19.3441	-155.915	Ambient	Ship (Sette)	6'IK-trawl	4004.3	NA	1616.5	-1043	2772.3
85	606	SE1704	2017	2017-04-25 10:42:05	2017-4-25	10:42	Hookena	19.357	-155.918	Slick	Ship (Sette)	6'IK-trawl	2208.9	Groundwater discharge	881.4	-1033.8	2791.8
86	607	SE1704	2017	2017-04-26 08:29:38	2017-4-26	8:29	Hookena	19.4223	-155.933	Slick	Ship (Sette)	6'IK-trawl	1627.3	Unclassified	655.5	-718.6	1623.6
87	608	SE1704	2017	2017-04-26 08:47:31	2017-4-26	8:47	Hookena	19.4144	-155.929	Ambient	Ship (Sette)	6'IK-trawl	2154.7	NA	794.5	-644.5	1631
88	609	SE1704	2017	2017-04-26 09:21:44	2017-4-26	9:21	Hookena	19.3936	-155.918	Slick	Ship (Sette)	6'IK-trawl	1356.3	Internal Wave	535.9	-209.7	808.1
89	610	SE1704	2017	2017-04-26 09:41:58	2017-4-26	9:41	Hookena	19.3708	-155.92	Slick	Ship (Sette)	6'IK-trawl	2388.6	Internal Wave	938.3	-750	2318.5
90	611	SE1704	2017	2017-04-26 10:24:06	2017-4-26	10:24	Hookena	19.3933	-155.952	Slick	Ship (Sette)	6'IK-trawl	2644.9	Internal Wave	1281	-1132.3	4355.2
91	612	SE1704	2017	2017-04-26 10:48:48	2017-4-26	10:48	Hookena	19.4033	-155.97	Ambient	Ship (Sette)	6'IK-trawl	1751	NA	750	-1266.4	6026.3
92	613	SE1704	2017	2017-04-27 08:13:35	2017-4-27	8:13	Hookena	19.3927	-155.933	Ambient	Ship (Sette)	6'IK-trawl	2302.7	NA	1033.6	-872.1	2423
93	614	SE1704	2017	2017-04-27 08:49:34	2017-4-27	8:49	Hookena	19.3799	-155.928	Slick	Ship (Sette)	6'IK-trawl	868	Unclassified	390.5	-863.9	2550
95	616	SE1704	2017	2017-04-28 08:14:08	2017-4-28	8:14	Hookena	19.422	-155.948	Ambient	Ship (Sette)	6'IK-trawl	3310.4	NA	1431.5	-1023.8	3110.6
96	617	SE1704	2017	2017-04-28 08:51:47	2017-4-28	8:51	Hookena	19.4015	-155.971	Slick	Ship (Sette)	6'IK-trawl	3192.1	Internal Wave	1320.8	-1275.7	6207.3
97	618	SE1704	2017	2017-04-28 09:15:54	2017-4-28	9:15	Hookena	19.3924	-155.971	Slick	Ship (Sette)	6'IK-trawl	3002.8	Internal Wave	1335.6	-1249	6346.7
98	619	SE1704	2017	2017-04-28 09:42:34	2017-4-28	9:42	Hookena	19.3723	-155.957	Slick	Ship (Sette)	6'IK-trawl	2693.7	Internal Wave	1423.2	-1178.5	5527.7
99	620	SE1704	2017	2017-04-28 10:17:36	2017-4-28	10:17	Hookena	19.3457	-155.945	Slick	Ship (Sette)	6'IK-trawl	2626.7	Internal Wave	1003.2	-1688.8	5805.1
100	621	SE1704	2017	2017-04-28 10:38:10	2017-4-28	10:38	Hookena	19.3502	-155.941	Ambient	Ship (Sette)	6'IK-trawl	1689.2	NA	804.8	-1526.4	5276.2
101	652	MP1812	2018	2018-07-10 11:22:09	2018-7-10	11:22	Kealakekua	19.4678	-155.969	Slick	Small Boat	1m-Neuston	430.8	Internal Wave	466.4	-1045.9	2793.8
102	659	MP1812	2018	2018-07-10 12:15:05	2018-7-10	12:15	Kealakekua	19.4645	-155.969	Ambient	Small Boat	1m-Neuston	348.7	NA	683.3	-1120.8	3105.9
103	666	MP1812	2018	2018-07-10 13:27:35	2018-7-10	13:27	Kealakekua	19.4494	-155.953	Slick	Small Boat	1m-Neuston	641.3	Internal Wave	775.7	-976.7	2885.2
104	673	MP1812	2018	2018-07-10 13:58:41	2018-7-10	13:58	Kealakekua	19.4455	-155.953	Ambient	Small Boat	1m-Neuston	635.9	NA	817.1	-990.8	3046.4
105	680	MP1812	2018	2018-07-10 14:26:37	2018-7-10	14:26	Kealakekua	19.4372	-155.95	Slick	Small Boat	1m-Neuston	596.2	Internal Wave	791.9	-939.1	3023.7
106	687	MP1812	2018	2018-07-10 14:58:55	2018-7-10	14:58	Kealakekua	19.4306	-155.946	Ambient	Small Boat	1m-Neuston	427.4	NA	590.5	-939.7	2693.7
107	694	MP1812	2018	2018-07-11 10:11:56	2018-7-11	10:11	Kealakekua	19.4623	-155.957	Slick	Small Boat	1m-Neuston	580.7	Internal Wave	751.4	-910.7	2566
108	701	MP1812	2018	2018-07-11 10:54:50	2018-7-11	10:54	Kealakekua	19.4656	-155.964	Ambient	Small Boat	1m-Neuston	292.2	NA	651.5	-1038.1	2611.9
109	708	MP1812	2018	2018-07-11 11:30:40	2018-7-11	11:30	Kealakekua	19.4525	-155.969	Slick	Small Boat	1m-Neuston	564.2	Internal Wave	705.6	-1104	4126.5
110	715	MP1812	2018	2018-07-11 12:27:15	2018-7-11	12:27	Kealakekua	19.4676	-155.966	Ambient	Small Boat	1m-Neuston	491.6	NA	709	-1032.4	2565.3
111	722	MP1812	2018	2018-07-11 13:40:43	2018-7-11	13:40	Kealakekua	19.4529	-155.981	Slick	Small Boat	1m-Neuston	498	Internal Wave	589.8	-1263	4866
112	729	MP1812	2018	2018-07-11 14:10:23	2018-7-11	14:10	Kealakekua	19.4467	-155.976	Ambient	Small Boat	1m-Neuston	536.8	NA	874.5	-1282.2	5053.4
113	736	MP1812	2018	2018-07-11 14:46:36	2018-7-11	14:46	Kealakekua	19.4424	-155.98	Slick	Small Boat	1m-Neuston	476.8	Internal Wave	809.5	-1323.9	5656.8
114	743	MP1812	2018	2018-07-12 10:06:13	2018-7-12	10:06:00	Kealakekua	19.4616	-155.948	Slick	Small Boat	1m-Neuston	452.8	Unclassified	521	-676.9	2089.2
115	750	MP1812	2018	2018-07-12 10:34:07	2018-7-12	10:34	Kealakekua	19.4692	-155.948	Ambient	Small Boat	1m-Neuston	404.9	NA	900.4	-509.2	1541.6
116	757	MP1812	2018	2018-07-12 12:23:42	2018-7-12	12:23	Kealakekua	19.4506	-155.943	Slick	Small Boat	1m-Neuston	480.9	Internal Wave	589.7	-638.3	1783.5
117	764	MP1812	2018	2018-07-12 13:18:26	2018-7-12	13:18	Kealakekua	19.4515	-155.939	Ambient	Small Boat	1m-Neuston	480.9	NA	587.3	-480.1	1438.3
118	771	MP1812	2018	2018-07-13 10:17:09	2018-7-13	10:17	Kiholo	19.8651	-155.976	Slick	Small Boat	1m-Neuston	247.2	Internal Wave	248.3	-96	1891.9
119	778	MP1812	2018	2018-07-13 10:45:50	2018-7-13	10:45	Kiholo	19.8706	-155.975	Ambient	Small Boat	1m-Neuston	267.8	NA	335.7	-103.7	2393
120	785	MP1812	2018	2018-07-14 09:20:10	2018-7-14	9:20	Kiholo	19.8818	-155.936	Slick	Small Boat	1m-Neuston	425.8	Internal Wave	586.8	-57.2	1806.7
121	792	MP1812	2018	2018-07-14 09:43:39	2018-7-14	9:43	Kiholo	19.8855	-155.938	Ambient	Small Boat	1m-Neuston	238.4	NA	575.2	-63.2	2231.2
122	799	MP1812	2018	2018-07-14 10:53:23	2018-7-14	10:53	Kiholo	19.857	-155.967	Slick	Small Boat	1m-Neuston	303.6	Unclassified	311.3	-34	668.9
123	806	MP1812	2018	2018-07-14 11:19:03	2018-7-14	11:19	Kiholo	19.8618	-155.961	Ambient	Small Boat	1m-Neuston	310	NA	360.5	-50.9	1024.2
125	820	MP1812	2018	2018-07-15 08:45:02	2018-7-15	8:45	Kiholo	19.8736	-155.972	Slick	Small Boat	1m-Neuston	358	Unclassified	447.3	-106.7	2601.9
126	827	MP1812	2018	2018-07-15 09:11:21	2018-7-15	9:11	Kiholo	19.8802	-155.972	Ambient	Small Boat	1m-Neuston	363.6	NA	475	-114.2	3297.6
127	834	MP1812	2018	2018-07-15 10:05:55	2018-7-15	10:05:00	Kiholo	19.8547	-155.989	Slick	Small Boat	1m-Neuston	445.9	Unclassified	534.2	-73.3	1646.5
128	841	MP1812	2018	2018-07-15 10:26:58	2018-7-15	10:26	Kiholo	19.8556	-155.986	Ambient	Small Boat	1m-Neuston	380.6	NA	460.1	-78.1	1505.1
129	848	MP1812	2018	2018-07-16 08:59:12	2018-7-16	8:59	Kealakekua	19.4346	-155.968	Slick	Small Boat	1m-Neuston	509.8	Unclassified	650.8	-1157.7	4922.5
130	855	MP1812	2018	2018-07-16 09:49:22	2018-7-16	9:49	Kealakekua	19.4324	-155.975	Ambient	Small Boat	1m-Neuston	289.4	NA	652.9	-1358.9	5704.9
131	862	MP1812	2018	2018-07-16 11:27:06	2018-7-16	11:27	Hookena	19.4208	-155.962	Slick	Small Boat	1m-Neuston	484.4	Unclassified	561.4	-1151.8	4534
132	869	MP1812	2018	2018-07-16 11:58:46	2018-7-16	11:58	Kealakekua	19.4288	-155.966	Ambient	Small Boat	1m-Neuston	521.2	NA	834	-1121.8	4783.1
133	876	MP1812	2018	2018-07-16 13:10:44	2018-7-16	13:10	Kealakekua	19.4372	-155.976	Slick	Small Boat	1m-Neuston	492.9	Internal Wave	579.8	-1354.6	5557.3
134	883	MP1812	2018	2018-07-16 13:32:30	2018-7-16	13:32	Kealakekua	19.4422	-155.979	Ambient	Small Boat	1m-Neuston	379	NA	707.5	-1328	5587.8
135	890	MP1812	2018	2018-07-17 09:01:50	2018-7-17	09:01:00	Keahole	19.736	-156.073	Slick	Small Boat	1m-Neuston	203.4	Tidal Front	362.5	-112.5	1452.3
136	897	MP1812	2018	2018-07-17 09:24:32	2018-7-17	9:24	Keahole	19.7393	-156.075	Ambient	Small Boat	1m-Neuston	362.1	NA	676.9	-146.3	1793.9
137	904	MP1812	2018	2018-07-17 10:39:37	2018-7-17	10:39	KailuaKona	19.5698	-156.006	Slick	Small Boat	1m-Neuston	331.2	Internal Wave	228.8	-173.5	3931.1
138	911	MP1812	2018	2018-07-17 11:06:51	2018-7-17	11:06:00	KailuaKona	19.5739	-156.007	Ambient	Small Boat	1m-Neuston	325.3	NA	505.3	-183.5	3965
139	918	MP1812	2018	2018-07-18 08:44:11	2018-7-18	8:44	Kiholo	19.8863	-155.931	Slick	Small Boat	1m-Neuston	435.9	Internal Wave	800.1	-60.6	1769.2
140	925	MP1812	2018	2018-07-18 09:10:33	2018-7-18	9:10	Kiholo	19.8885	-155.929	Ambient	Small Boat	1m-Neuston	496.9	NA	620.8	-64.5	1829.6
141	932	MP1812	2018	2018-07-18 10:07:34	2018-7-18	10:07:00	Kiholo	19.8763	-155.927	Slick	Small Boat	1m-Neuston	348.6	Unclassified	460.3	-48.5	745.7
142	939	MP1812	2018	2018-07-18 10:29:13	2018-7-18	10:29	Kiholo	19.8809	-155.923	Ambient	Small Boat	1m-Neuston	406.5	NA	597.4	-45.1	841.4
143	946	MP1812	2018	2018-07-18 12:02:51	2018-7-18	12:02:00	Keahole	19.7351	-156.073	Slick	Small Boat	1m-Neuston	329	Tidal Front	403.5	-128.5	1412.8
144	953	MP1812	2018	2018-07-18 12:18:30	2018-7-18	12:18	Keahole	19.7398	-156.068	Ambient	Small Boat	1m-Neuston	193.6	NA	795.7	-66.7	1307.2
145	960	MP1812	2018	2018-07-19 08:31:24	2018-7-19	8:31	Keahole	19.756	-156.076	Slick	Small Boat	1m-Neuston	346.6	Tidal Front	790.8	-109.6	2436.7
146	967	MP1812	2018	2018-07-19 08:48:21	2018-7-19	8:48	Keahole	19.7688	-156.076	Ambient	Small Boat	1m-Neuston	339.5	NA	867.6	-105.5	2693.4
147	974	MP1812	2018	2018-07-19 10:33:55	2018-7-19	10:33	KailuaKona	19.5742	-156.002	Slick	Small Boat	1m-Neuston	366.3	Unclassified	463.1	-116.2	3474.5
148	981	MP1812	2018	2018-07-19 10:55:06	2018-7-19	10:55	KailuaKona	19.5801	-155.999	Ambient	Small Boat	1m-Neuston	378.6	NA	549.1	-106.7	2936.1
